# Supplementary material for: Tissue of Origin, but Not XCI State, Influences Germ Cell Differentiation from Human Pluripotent Stem Cells
Source: Cells. 2021 Sep 13;10(9):2400. doi: 10.3390/cells10092400 (PMC8466594; doi:10.3390/cells10092400)
Supplement: Supplementary file 1 [file cells-10-02400-s001.zip]

Archive with 1 entries (1 files):
- cells-1287058-supplementary.pdf
